# Supplementary material for: Development and evaluation of an up-converting phosphor technology-based lateral flow assay for rapid and quantitative detection of Coxiella burnetii phase I strains
Source: BMC Microbiol. 2020 Aug 12;20:251. doi: 10.1186/s12866-020-01934-0 (PMC7425161; doi:10.1186/s12866-020-01934-0)
Supplement: Supplementary file 6 — Additional file 6: Table S1. The T/C ratios of UPT-LF and the C. burnetii gene copies for organ suspensions of infected mice. [file 12866_2020_1934_MOESM6_ESM.xlsx]

## Sheet: Sheet2
The T/C ratios of UPT-LF for organ suspensions of infected mice							The T/C ratios of UPT-LF for organ suspensions of healthy mice							The C. burnetii gene copies for organ suspensions of infected mice
	T/C ratio of UPT							T/C ratio of UPT								Results of qPCR (GE/mL)
	No	heart	spleen	liver	lung	blood		No	heart	spleen	liver	lung	blood		No	heart	spleen	liver	lung	blood
10 fold of infected mice	1	25.0383	128.172	25.0907	15.4195	0.315	10 fold of infected mice	1	0.123192	0.0882711	0.115431	0.0873011	0.269663	Organ suspensions of infected mice	1	3.2*108	5.4*108	1.7*108	6.0*108	4.6*104
	2	22.156	113.824	27.635	14.294			2	0.123192	0.0669308	0.0940912	0.0911812	0.242503		2	4.0*108	4.6*108	1.9*108	4.1*108	6.0*103
	3	21.031	103.628	23.485	13.824			3	0.118341	0.082451	0.0979712	0.118341	0.233773		3	9.8*108	1.8*109	2.2*109	8.0*108	2.8*104
	4	26.963	130.386	22.829	16.283			MEAN	0.121575	0.0792177	0.102498	0.0989412	0.248646		4	1.5*109	1.8*109	2.6*109	4.0*108	3.4*104
	5	28.366	108.394	26.531	15.925			SD	0.00280018	0.0110314	0.0113675	0.0169127	0.0187173		5	4.1*109	1.8*109	8.5*108	3.0*108	1.3*104
	MEAN	24.7109	116.881	25.1141	15.1491			CV	0.0230326	0.139255	0.110905	0.170937	0.0752768
	SD	3.10677	11.9047	2.01487	1.05451
	CV	0.125725	0.101853	0.0802284	0.0696086
100 fold of infected mice	1	1.27841	3.14213	1.21595	1.90502	0.140031	100 fold of infected mice	1	0.10998	0.0863311	0.0727509	0.079541	0.127231
	2	1.353	2.852	1.117	1.743	0.140785		2	0.084102	0.0679009	0.0717809	0.079541	0.117527
	3	1.208	3.412	1.346	1.982	0.146379		3	0.0873367	0.0834211	0.0863311	0.079541	0.122918
	4	1.301	2.759	1.239	2.014	0.147312		MEAN	0.0938061	0.0792177	0.0769543	0.079541	0.122559
	5	1.256	3.428	1.196	2.21	0.137056		SD	0.0140997	0.00990806	0.008135	0	0.00486201
	MEAN	1.27928	3.11863	1.22279	1.9708	0.142313		CV	0.150307	0.125074	0.105712	0	0.0396708
	SD	0.0536888	0.309335	0.0827639	0.169873	0.00437902
	CV	0.0419679	0.0991896	0.0676845	0.0861949	0.0307704
1000 fold of infected mice	1	0.172268	0.320358	0.180327	0.204505	0.08966	1000 fold of infected mice	1	0.098119	0.084102	0.088415	0.0894932	0.084102
	2	0.131462	0.1585	0.132394	0.1585	0.0705909		2	0.0754762	0.0959626	0.0787109	0.084102	0.0959626
	3	0.133326	0.251735	0.210712	0.277841	0.0903563		3	0.0808673	0.0754762	0.0916497	0.0851803	0.0927279
	4	0.170621	0.323526	0.194862	0.255465	0.0894151		MEAN	0.0848209	0.0851803	0.0862585	0.0862585	0.0909308
	5	0.155703	0.244276	0.143582	0.124935	0.0828266		SD	0.0118278	0.0102857	0.00673355	0.00285273	0.00613108
	MEAN	0.152676	0.259679	0.172375	0.204249	0.0845698		CV	0.139445	0.120752	0.0780625	0.0330719	0.0674258
	SD	0.019618	0.0676313	0.0334144	0.0640753	0.00838629
	CV	0.128494	0.260442	0.193847	0.313711	0.0991642
10000 fold of infected mice	1	0.0997341	0.100742	0.0916748	0.112831
	2	0.0931799	0.0960036	0.0790618	0.0912975
	3	0.0828266	0.0922387	0.0884739	0.106357
	4	0.0912975	0.101651	0.0809442	0.0941211
	5	0.0781205	0.0912975	0.0790618	0.0931799
	MEAN	0.0890317	0.0963864	0.0838433	0.0995572
	SD	0.00857963	0.00474152	0.00585034	0.00949815
	CV	0.0963659	0.0491928	0.069777	0.095404
