# Supplementary material for: Development and evaluation of an up-converting phosphor technology-based lateral flow assay for rapid and quantitative detection of Coxiella burnetii phase I strains
Source: BMC Microbiol. 2020 Aug 12;20:251. doi: 10.1186/s12866-020-01934-0 (PMC7425161; doi:10.1186/s12866-020-01934-0)
Supplement: Supplementary file 7 — Additional file 7: Table S2. The T/C ratios of UPT-LF and the C. burnetii gene copies for tick samples. [file 12866_2020_1934_MOESM7_ESM.xlsx]

## Sheet: Sheet1
The T/C ratios of UPT-LF and the C. burnetii gene copies for tick samples
Tick sample	No	T/C ratio of UPT	Results of qPCR (GE/ml)
	1	0.04	5*104
	2	0.098	2*105
	3	0.056	8.7*104
	4	0.035	4*103
	5	0.065	4*103
	6	0.09	1.7*104
	7	0.142	4.4*105
	8	0.054	4*103
	9	0.036	2.4*103
	10	0.054	4.7*103
	11	0.052	3.4*103
	12	0.047	2.2*103
	13	0.045	4.5*103
	14	0.045	3*103
	15	0.045	2.3*103
	16	0.04	1.7*104
	17	0.066	3.8*103
	18	0.136	3.2*105
	19	0.099	9*104
	20	0.057	1.4*103
	21	0.124	2.4*105
	22	0.047	1.6*103
	23	0.087	3*103
	24	0.343	6.2*106
	25	0.085	7.6*103
	26	0.143	3.8*105
	27	0.122	4.2*105
	28	0.162	5.6*105
	29	0.093	1.4*105
	30	0.065	1.9*104
	31	0.059	2.1*103
	32	0.07	1.8*104
	33	0.065	9*103
	34	0.331	5.7*106
	35	0.1	2.2*105
